# Supplementary material for: IFT74 variants cause skeletal ciliopathy and motile cilia defects in mice and humans
Source: PLoS Genet. 2023 Jun 14;19(6):e1010796. doi: 10.1371/journal.pgen.1010796 (PMC10298753; doi:10.1371/journal.pgen.1010796)
Supplement: S2 Table — (XLSX) [file pgen.1010796.s003.xlsx]

## Sheet: Table S2 Ift74 Tm1a MicroCT
CT Scan #	Pup placement order	Pup ID	Ift74 Allele	Polydactyly	Genotype	u-CT Resolution	Bill Diagnosis
B	B1	18729.1	Ift74tm1a	bilateral hindlimb	-/-	23u	situs appears normal, right kidney higher than left
	B2	18729.2	Ift74tm1a	bilateral hindlimb	-/-	23u	situs appears normal, right kidney higher than left
	B3	18794.1	Ift74tm1a	unilateral hindlimb	-/-	23u	situs appears normal, right kidney same level
	B4	18794.4	Ift74tm1a	no polydacytly	-/-	23u	situs appears normal, right kidney and right shows duplex and hydronephrosis and hydroureter higher than left
C	C1	18912.1	Ift74tm1a	bilateral hindlimb	-/-	23u	situs appears normal, right kidney higher than left, narrow chest
	C2	18923.2	Ift74tm1a	unilateral hindlimb	-/-	23u	situs appears normal, left kidney higher than right
	C3	18923.1	Ift74tm1a	bilateral hindlimb	-/-	23u	right aortic arch, possible VSD, right kidney higher than left, abdominal situs normal
	C4	18923.3	Ift74tm1a	unilateral hindlimb	-/-	23u	situs appears normal, right kidney higher than left
D	D1	19249.1	Ift74tm1a	no polydacytly	-/-	23u	situs appears normal, right kidney higher than left
	D2	19251.1	Ift74tm1a	unilateral hindlimb	-/-	23u	situs appears normal, right kidney higher than left
	D3	19252.1	Ift74tm1a	bilateral hindlimb	-/-	23u	situs appears normal, right kidney higher than left
	D4	19252.2	Ift74tm1a	bilateral hindlimb	-/-	23u	situs appears normal, right kidney higher than left
E	E1	19252.4	Ift74tm1a	bilateral hindlimb	-/-	23u	situs appears normal, right kidney higher than left
	E2	19252.5	Ift74tm1a	bilateral hindlimb	-/-	23u	situs appears normal, right kidney higher than left
	E3	19481.1	Ift74tm1a	unilateral hindlimb	-/-	23u	situs appears normal, right kidney higher than left
	E4	19481.2	Ift74tm1a	bilateral hindlimb	-/-	23u	situs appears normal, right kidney slightly higher than left and left shows duplex and hydronephrosis and hydroureter
